# Supplementary material for: Application of Fourier Transform Infrared Spectroscopy to Discriminate Two Closely Related Bacterial Species: Bacillus anthracis and Bacillus cereus Sensu Stricto
Source: Microorganisms. 2024 Jan 17;12(1):183. doi: 10.3390/microorganisms12010183 (PMC10821103; doi:10.3390/microorganisms12010183)
Supplement: Supplementary file 1 [file microorganisms-12-00183-s001.zip]

Archive with 1 entries (1 files):
- microorganisms-2769372-supplementary.pdf
